# Supplementary material for: Fecal Microbiota Transplantation Improves Biota and Hepatic Metabolism, Promoting Growth in SD Rats Under Hypobaric Hypoxia Exposure
Source: Microorganisms. 2026 Jun 20;14(6):1370. doi: 10.3390/microorganisms14061370 (PMC13305931; doi:10.3390/microorganisms14061370)
Supplement: Supplementary file 1 [file microorganisms-14-01370-s001.zip]

Archive with 1 entries (1 files):
- microorganisms-4307445-supplementary.pdf
